# Supplementary material for: Neurotropism and behavioral changes associated with Zika infection in the vector Aedes aegypti
Source: Emerg Microbes Infect. 2018 Apr 25;7:68. doi: 10.1038/s41426-018-0069-2 (PMC5915379; doi:10.1038/s41426-018-0069-2)
Supplement: Supplementary file 12 — Read-me [file 41426_2018_69_MOESM12_ESM.txt]

Supplementary information:

Supplementary Figures: 
Figure S1, pfd file (226 KB)
Figure S2, pfd file (261 KB)
Figure S3, pfd file (231 KB)
Figure S4, pfd file (297 KB)
Figure S5, pfd file (178 KB)
Figure S6, pfd file (139 KB)
Figure S7, pfd file (230 KB)


Supplementary Tables: 
Table S1, pdf file (176 KB)
Table S2, pdf file (14 KB)
Table S3, pdf file (89 KB)
Table S4, pdf file (13 KB)

These files provide supplementary information about our data such as details statistical tests, replicates, methods and complementary graphs.
